# Supplementary material for: Carboxylic acids that drive mosquito attraction to humans activate ionotropic receptors
Source: PLoS Negl Trop Dis. 2023 Jun 20;17(6):e0011402. doi: 10.1371/journal.pntd.0011402 (PMC10313001; doi:10.1371/journal.pntd.0011402)
Supplement: S3 Table — (XLSX) [file pntd.0011402.s006.xlsx]

## Sheet: AalbIR75e+AalbIR8a
Supplemental Table S3: Current amplitudes for individual oocytes.
AalbIR75e + AalbIR8a
		raw amplitudes (µA)												normalized amplitudes
		Oocyte 1	Oocyte 2	Oocyte 3	Oocyte 4	Oocyte 5	Oocyte 6	Oocyte 7	Oocyte 8	Oocyte 9	Oocyte 10			Oocyte 1	Oocyte 2	Oocyte 3	Oocyte 4	Oocyte 5	Oocyte 6	Oocyte 7	Oocyte 8	Oocyte 9	Oocyte 10
Odor Blends	Alcohols 1	0.17	1.68	0.7	0.31	0.11	0.65	0.27	0.31	0.47	1.42			0.0404762	0.150134	0.138889	0.0432357	0.0245536	0.0715859	0.0526316	0.0413885	0.0415194	0.071
	Alcohols 2	0.4	0.08	0.05	0.17	0.08	0.19	0.06	0.2	0.2	0.46			0.0952381	0.00714924	0.00992063	0.0237099	0.0178571	0.0209251	0.0116959	0.0267023	0.0176678	0.023
	Indoles	0.11	0.19	0.4	0.07	0.4	1.37	0.1	0.47	0.49	3.5			0.0261905	0.0169794	0.0793651	0.0097629	0.0892857	0.150881	0.0194932	0.0627503	0.0432862	0.175
	Lactones	0.08	0.11	0.07	0.06	0.05	0.16	0.05	0.09	0.14	0.25			0.0190476	0.00983021	0.0138889	0.0083682	0.0111607	0.0176211	0.00974659	0.012016	0.0123675	0.0125
	Ketones	0.17	0.6	0.41	0.47	0.71	0.64	0.2	1.27	0.52	3.08			0.0404762	0.0536193	0.0813492	0.0655509	0.158482	0.0704846	0.0389864	0.169559	0.0459364	0.154
	Terpenes	0.03	0.07	0.04	0.13	0.04	0.17	0.06	0.09	0.17	0.33			0.00714286	0.00625559	0.00793651	0.0181311	0.00892857	0.0187225	0.0116959	0.012016	0.0150177	0.0165
	Carboxylic acids	4.2	11.19	5.04	7.17	4.48	9.08	5.13	7.49	11.32	20			1	1	1	1	1	1	1	1	1	1
		Oocyte 1	Oocyte 2	Oocyte 3	Oocyte 4	Oocyte 5	Oocyte 6	Oocyte 7	Oocyte 8	Oocyte 9	Oocyte 10			Oocyte 1	Oocyte 2	Oocyte 3	Oocyte 4	Oocyte 5	Oocyte 6	Oocyte 7	Oocyte 8	Oocyte 9	Oocyte 10
Unitary Compounds	Acetic Acid	0.015	0.16	0.045	0.03	0.035	0.09	0.025	0.06	0.02	0.055			0.00153061	0.0594796	0.0027439	0.00222222	0.00230263	0.0204545	0.00285388	0.00680272	0.00199601	0.0120614
	Glycine	0.015	0.055	0.03	0.02	0.025	0.04	0.01	0.02	0.02	0.01			0.00153061	0.0204461	0.00182927	0.00148148	0.00164474	0.00909091	0.00114155	0.00226757	0.00199601	0.00219298
	Isovaleric Acid	0.015	0.08	0.05	0.015	0.02	0.03	0.01	0.01	0.005	0.01			0.00153061	0.0297398	0.00304878	0.00111111	0.00131579	0.00681818	0.00114155	0.00113379	0.000499002	0.00219298
	L-Lactic Acid	0.015	0.075	0.04	0.02	0.02	0.03	0.005	0.005	0.005	0.015			0.00153061	0.027881	0.00243902	0.00148148	0.00131579	0.00681818	0.000570776	0.000566893	0.000499002	0.00328947
	Linalyl Acetate	0.015	0.025	0.015	0.015	0.01	0.015	0.01	0.01	0.01	0.005			0.00153061	0.00929368	0.000914634	0.00111111	0.000657895	0.00340909	0.00114155	0.00113379	0.000998004	0.00109649
	Linoleic Acid	0.01	0.025	0.015	0.02	0.005	0.01	0.01	0.015	0.01	0.015			0.00102041	0.00929368	0.000914634	0.00148148	0.000328947	0.00227273	0.00114155	0.00170068	0.000998004	0.00328947
	Decanoic Acid	0.25	0.825	0.155	0.145	0.325	0.72	0.28	0.5	0.71	0.45			0.0255102	0.306691	0.00945122	0.0107407	0.0213816	0.163636	0.0319635	0.0566893	0.0708583	0.0986842
	Hexanoic acid	0.1	0.02	0.09	0.095	0.35	0.03	0.095	0.1	0.25	0.04			0.0102041	0.00743494	0.0054878	0.00703704	0.0230263	0.00681818	0.0108447	0.0113379	0.0249501	0.00877193
	Heptanoic acid	0.47	0.065	0.48	0.45	1.38	0.11	0.37	0.4	0.98	0.12			0.0479592	0.0241636	0.0292683	0.0333333	0.0907895	0.025	0.0422374	0.0453515	0.0978044	0.0263158
	Octonoic acid	2.21	0.46	3.4	2.85	6.5	0.7	2.23	2.4	3.27	1.14			0.22551	0.171004	0.207317	0.211111	0.427632	0.159091	0.254566	0.272109	0.326347	0.25
	Nonanoic acid	9.8	2.69	16.4	13.5	15.2	4.4	8.76	8.82	10.02	4.56			1	1	1	1	1	1	1	1	1	1
	Decanoic acid	0.8	0.14	0.86	0.77	1.47	0.21	0.69	0.71	1.51	0.49			0.0816327	0.0520446	0.052439	0.057037	0.0967105	0.0477273	0.0787671	0.0804989	0.150699	0.107456
	Undecanoic acid	0.12	0	0.02	0.02	0.06	0.035	0.045	0.12	0.065	0.06			0.0122449	0	0.00121951	0.00148148	0.00394737	0.00795455	0.00513699	0.0136054	0.00648703	0.0131579
	Dodecanoic acid	0	0.01	0	0.02	0.02	0.01	0.03	0.02	0.01	0.01			0	0.00371747	0	0.00148148	0.00131579	0.00227273	0.00342466	0.00226757	0.000998004	0.00219298
	Molarity	Oocyte 1	Oocyte 2	Oocyte 3	Oocyte 4	Oocyte 5	Oocyte 6	Oocyte 7	Oocyte 8	Oocyte 9	Oocyte 10			Oocyte 1	Oocyte 2	Oocyte 3	Oocyte 4	Oocyte 5	Oocyte 6	Oocyte 7	Oocyte 8	Oocyte 9	Oocyte 10
Nonanoic Acid [M]	5e-08	0.07	0.02	0.11	0.08	0.01	0.16	0.14	0.13	0.13	0.02			0.00690335	0.00371058	0.00678593	0.00700525	0.00344828	0.0100313	0.0104478	0.0144284	0.0150289	0.00843882
	1e-07	0.11	0.04	0.26	0.13	0.01	0.17	0.17	0.15	0.16	0.03			0.0108481	0.00742115	0.0160395	0.0113835	0.00344828	0.0106583	0.0126866	0.0166482	0.0184971	0.0126582
	5e-07	0.37	0.18	0.91	0.59	0.08	0.92	0.79	0.6	0.61	0.1			0.0364892	0.0333952	0.0561382	0.0516637	0.0275862	0.0576803	0.0589552	0.0665927	0.0705202	0.0421941
	1e-06	0.7	0.33	1.75	1.16	0.17	1.87	1.57	1.08	0.91	0.14			0.0690335	0.0612245	0.107958	0.101576	0.0586207	0.117241	0.117164	0.119867	0.105202	0.0590717
	5e-06	2.93	1.32	6.1	4.26	0.74	5.82	4.85	3.77	3.6	0.59			0.288955	0.244898	0.376311	0.37303	0.255172	0.36489	0.36194	0.418424	0.416185	0.248945
	1e-05	4.63	2.37	8.82	6.21	1.23	7.93	6.97	5.42	5.06	0.98			0.456607	0.439703	0.544109	0.543783	0.424138	0.497179	0.520149	0.601554	0.584971	0.413502
	5e-05	10.14	5.39	16.21	11.42	2.9	15.95	13.4	9.01	8.65	2.37			1	1	1	1	1	1	1	1	1	1

## Sheet: AaegIR75k1+AaegIR8a
Supplemental Table S3: Current amplitudes for individual oocytes.
AaegIR75k1 +AaegIR8a
		raw amplitudes (µA)												normalized amplitudes
		Oocyte 1	Oocyte 2	Oocyte 3	Oocyte 4	Oocyte 5	Oocyte 6	Oocyte 7	Oocyte 8	Oocyte 9	Oocyte 10			Oocyte 1	Oocyte 2	Oocyte 3	Oocyte 4	Oocyte 5	Oocyte 6	Oocyte 7	Oocyte 8	Oocyte 9	Oocyte 10
Odor Blends	Alcohols1	0.005	0.005	0	0.005	0.005	0.01	0.025	0.01	0.005	0.005			0.00255102	0.0116279	0	0.00174825	0.00384615	0.0027933	0.0105485	0.00229885	0.0035461	0.00205761
	Alcohols2	0.015	0.005	0	0.02	0.015	0.03	0.01	0.02	0.01	0.015			0.00765306	0.0116279	0	0.00699301	0.0115385	0.00837989	0.00421941	0.0045977	0.0070922	0.00617284
	Indoles	0	0	0	0.005	0.005	0	0.005	0.005	0	0.005			0	0	0	0.00174825	0.00384615	0	0.0021097	0.00114943	0	0.00205761
	Lactones	0.01	0	0	0.01	0.01	0.02	0.005	0.025	0.005	0.015			0.00510204	0	0	0.0034965	0.00769231	0.00558659	0.0021097	0.00574713	0.0035461	0.00617284
	Ketones	0.01	0	0	0.01	0.01	0.04	0.01	0.04	0.01	0.01			0.00510204	0	0	0.0034965	0.00769231	0.0111732	0.00421941	0.0091954	0.0070922	0.00411523
	Terpenes	0	0	0	0.005	0.005	0.01	0	0	0	0			0	0	0	0.00174825	0.00384615	0.0027933	0	0	0	0
	Carboxylic Acids	1.96	0.43	0.53	2.86	1.3	3.58	2.37	4.35	1.41	2.43			1	1	1	1	1	1	1	1	1	1
	Amines	0.06	0.03	0.06	0.04	0.15	0.24	0.08	0.38	0.14	0.07			0.0306122	0.0697674	0.113208	0.013986	0.115385	0.0670391	0.0337553	0.0873563	0.0992908	0.0288066
		Oocyte 1	Oocyte 2	Oocyte 3	Oocyte 4	Oocyte 5	Oocyte 6	Oocyte 7	Oocyte 8	Oocyte 9	Oocyte 10			Oocyte 1	Oocyte 2	Oocyte 3	Oocyte 4	Oocyte 5	Oocyte 6	Oocyte 7	Oocyte 8	Oocyte 9	Oocyte 10
Unitary Compounds	Acetic Acid	0.01	0.015	0	0.03	0.01	0.115	0.14	0.01	0.02	0.025			0.000497018	0.00108538	0	0.000963082	0.000524934	0.00515695	0.00909091	0.00040833	0.000810701	0.000853534
	Glycine	0.01	0.015	0	0.015	0.005	0.125	0.175	0.015	0.015	0.03			0.000497018	0.00108538	0	0.000481541	0.000262467	0.00560538	0.0113636	0.000612495	0.000608026	0.00102424
	Lactic Acid	0.01	0.01	0	0.01	0.005	0.1	0.17	0.005	0.01	0.005			0.000497018	0.000723589	0	0.000321027	0.000262467	0.0044843	0.011039	0.000204165	0.000405351	0.000170707
	Linalyl Acetate	0.025	0.01	0	0.035	0.015	0.08	0.13	0.015	0.02	0.03			0.00124254	0.000723589	0	0.0011236	0.000787402	0.00358744	0.00844156	0.000612495	0.000810701	0.00102424
	Linoleic Acid	0.02	0.01	0	0.025	0.01	0.03	0.15	0.015	0.02	0.02			0.000994036	0.000723589	0	0.000802568	0.000524934	0.00134529	0.00974026	0.000612495	0.000810701	0.000682827
	Methyl Myristate	0.015	0.01	0	0.03	0.01	0.035	0.16	0.015	0.025	0.03			0.000745527	0.000723589	0	0.000963082	0.000524934	0.00156951	0.0103896	0.000612495	0.00101338	0.00102424
	Isovaleric Acid	0.005	0.005	0	0.005	0.005	0.025	0.125	0.01	0.01	0.01			0.000248509	0.000361795	0	0.000160514	0.000262467	0.00112108	0.00811688	0.00040833	0.000405351	0.000341413
	Valeric Acid	0.02	0.005	0	0.02	0.01	0.06	0.16	0.01	0.02	0.04			0.000994036	0.000361795	0	0.000642055	0.000524934	0.00269058	0.0103896	0.00040833	0.000810701	0.00136565
	Hexanoic Acid	0.05	0.015	0.01	0.1	0.02	0.075	0.25	0.06	0.07	0.13			0.00248509	0.00108538	0.000720461	0.00321027	0.00104987	0.00336323	0.0162338	0.00244998	0.00283745	0.00443837
	Heptanoic Acid	0.35	0.23	0.08	0.91	0.21	0.725	1.21	0.59	0.73	1.04			0.0173956	0.0166425	0.00576369	0.0292135	0.0110236	0.0325112	0.0785714	0.0240915	0.0295906	0.035507
	Octanoic Acid	3.5	1.02	0.7	7.25	1.73	2.1	5.6	3.46	4.71	7.44			0.173956	0.0738061	0.0504323	0.232745	0.0908136	0.0941704	0.363636	0.141282	0.19092	0.254012
	Nonanoic Acid	20.12	13.82	13.88	31.15	19.05	22.3	15.4	24.49	24.67	29.29			1	1	1	1	1	1	1	1	1	1
	Decanoic Acid	1.29	0.91	0.39	2.31	0.98	1.97	1.99	1.22	1.57	1.93			0.0641153	0.0658466	0.028098	0.0741573	0.0514436	0.0883408	0.129221	0.0498163	0.06364	0.0658928
	Undecanoic Acid	0.05	0.035	0.005	0.05	0.04	0.055	0.21	0.045	0.035	0.05			0.00248509	0.00253256	0.000360231	0.00160514	0.00209974	0.00246637	0.0136364	0.00183748	0.00141873	0.00170707
	Dodecanoic Acid	0.03	0.02	0	0.02	0.01	0.03	0.19	0.025	0.02	0.02			0.00149105	0.00144718	0	0.000642055	0.000524934	0.00134529	0.0123377	0.00102082	0.000810701	0.000682827
	Tridecanoic Acid	0.07	0.03	0.005	0.1	0.03	0.17	0.39	0.135	0.09	0.09			0.00347913	0.00217077	0.000360231	0.00321027	0.0015748	0.00762332	0.0253247	0.00551245	0.00364816	0.00307272
	Tetradecanoic Acid	0.05	0.04	0.005	0.075	0.17	0.105	0.245	0.06	0.06	0.07			0.00248509	0.00289436	0.000360231	0.0024077	0.00892388	0.00470852	0.0159091	0.00244998	0.0024321	0.00238989
	Molarity	Oocyte 1	Oocyte 2	Oocyte 3	Oocyte 4	Oocyte 5	Oocyte 6	Oocyte 7	Oocyte 8	Oocyte 9	Oocyte 10			Oocyte 1	Oocyte 2	Oocyte 3	Oocyte 4	Oocyte 5	Oocyte 6	Oocyte 7	Oocyte 8	Oocyte 9	Oocyte 10
Nonanoic Acid [M]	1e-07	0.06	0.08	0.015	0.07	0.02	0.07	0.025	0.015	0.13	0.04			0.00311203	0.00366636	0.000795334	0.00346535	0.000910747	0.00471063	0.00108038	0.000727096	0.00641658	0.00190931
	5e-06	0.72	1.02	0.64	0.73	1.08	0.39	1.16	0.74	0.79	1.15			0.0373444	0.0467461	0.0339343	0.0361386	0.0491803	0.026245	0.0501296	0.0358701	0.0389931	0.0548926
	1e-06	1.35	1.75	0.98	0.92	1.76	0.71	1.68	1.14	1.21	1.84			0.0700207	0.0802016	0.0519618	0.0455446	0.0801457	0.0477793	0.0726016	0.0552593	0.0597236	0.0878282
	5e-05	4.95	6.93	4.56	4.55	7.27	3.46	8.18	4.88	5.28	7.62			0.256743	0.317599	0.241782	0.225248	0.331056	0.23284	0.3535	0.236549	0.260612	0.363723
	1e-05	8.97	11.97	7.68	7.98	12.05	5.67	12.79	9.74	9.36	12.9			0.465249	0.548579	0.407211	0.39505	0.548725	0.381561	0.552723	0.472128	0.461994	0.615752
	0.0005	14.93	20.46	17.45	18.1	20.82	12.86	22.44	19.45	18.71	19.52			0.774378	0.937672	0.925239	0.89604	0.948087	0.86541	0.969749	0.942802	0.923495	0.931742
	0.0001	19.28	21.82	18.86	20.2	21.96	14.86	23.14	20.63	20.26	20.95			1	1	1	1	1	1	1	1	1	1

## Sheet: AaegIRk3+AaegIR8a
Supplemental Table S3: Current amplitudes for individual oocytes.
AaegIR75k3 + AaegIR8a
		raw amplitudes (µA)												normalized amplitudes
		Oocyte 1	Oocyte 2	Oocyte 3	Oocyte 4	Oocyte 5	Oocyte 6	Oocyte 7	Oocyte 8	Oocyte 9	Oocyte 10			Oocyte 1	Oocyte 2	Oocyte 3	Oocyte 4	Oocyte 5	Oocyte 6	Oocyte 7	Oocyte 8	Oocyte 9	Oocyte 10
Odor Blends	Alcohols1	0	0	0	0	0	0	0	0	0	0			0	0	0	0	0	0	0	0	0	0
	Alcohols2	0.005	0.005	0.01	0	0.01	0	0.01	0	0.01	0			0.011236	0.00793651	0.047619	0	0.0163934	0	0.0263158	0	0.0227273	0
	Indoles	0	0	0	0	0	0	0	0	0	0			0	0	0	0	0	0	0	0	0	0
	Lactones	0	0	0	0	0	0	0	0	0	0			0	0	0	0	0	0	0	0	0	0
	Ketones	0	0	0	0	0	0	0	0	0	0			0	0	0	0	0	0	0	0	0	0
	Terpenes	0	0	0	0	0	0	0	0	0	0			0	0	0	0	0	0	0	0	0	0
	Carboxylic Acids	0.445	0.63	0.21	0.15	0.61	0.1	0.38	0.12	0.44	0.47			1	1	1	1	1	1	1	1	1	1
		Oocyte 1	Oocyte 2	Oocyte 3	Oocyte 4	Oocyte 5	Oocyte 6	Oocyte 7	Oocyte 8	Oocyte 9	Oocyte 10			Oocyte 1	Oocyte 2	Oocyte 3	Oocyte 4	Oocyte 5	Oocyte 6	Oocyte 7	Oocyte 8	Oocyte 9	Oocyte 10
Unitary Compounds	Acetic Acid	0.12	0	0.07	0.06	0	0	0	0	0	0.01			0.0839161	0	0.127273	0.117647	0	0	0	0	0	0.00247525
	Glycine	0.135	0	0.06	0.085	0	0	0	0	0	0.015			0.0944056	0	0.109091	0.166667	0	0	0	0	0	0.00371287
	Isovaleric Acid	0.115	0	0.07	0.075	0	0	0	0	0	0.01			0.0804196	0	0.127273	0.147059	0	0	0	0	0	0.00247525
	Lactic Acid	0.12	0	0.07	0.06	0	0	0	0	0	0.01			0.0839161	0	0.127273	0.117647	0	0	0	0	0	0.00247525
	Linalyl Acetate	0.1	0	0.06	0.06	0	0	0.005	0	0	0			0.0699301	0	0.109091	0.117647	0	0	0.000859107	0	0	0
	Linoleic Acid	0.075	0	0.07	0.075	0	0	0.015	0	0	0.015			0.0524476	0	0.127273	0.147059	0	0	0.00257732	0	0	0.00371287
	Hexanoic Acid	0.125	0.01	0.08	0.075	0.015	0.015	0.325	0.02	0.005	0.105			0.0874126	0.111111	0.145455	0.147059	0.0365854	0.075	0.0558419	0.032	0.0526316	0.0259901
	Heptanoic Acid	0.41	0.02	0.14	0.16	0.095	0.055	2.42	0.21	0.03	1.1			0.286713	0.222222	0.254545	0.313725	0.231707	0.275	0.415808	0.336	0.315789	0.272277
	Octanoic Acid	1.26	0.08	0.53	0.525	0.4	0.225	6.33	0.66	0.12	4.23			0.881119	0.888889	0.963636	1.02941	0.97561	1.125	1.08763	1.056	1.26316	1.04703
	Nonanoic Acid	1.43	0.09	0.55	0.51	0.41	0.2	5.82	0.625	0.095	4.04			1	1	1	1	1	1	1	1	1	1
	Decanoic Acid	0.305	0.02	0.08	0.13	0.075	0.055	1.77	0.18	0.02	0.97			0.213287	0.222222	0.145455	0.254902	0.182927	0.275	0.304124	0.288	0.210526	0.240099
	Undecanoic Acid	0.125	0	0.07	0.08	0	0.005	0.035	0	0	0.04			0.0874126	0	0.127273	0.156863	0	0.025	0.00601375	0	0	0.00990099
	Dodecanoic Acid	0.12	0	0.07	0.085	0	0	0.02	0.005	0	0.02			0.0839161	0	0.127273	0.166667	0	0	0.00343643	0.008	0	0.0049505
	Molarity	Oocyte 1	Oocyte 2	Oocyte 3	Oocyte 4	Oocyte 5	Oocyte 6	Oocyte 7	Oocyte 8	Oocyte 9	Oocyte 10			Oocyte 1	Oocyte 2	Oocyte 3	Oocyte 4	Oocyte 5	Oocyte 6	Oocyte 7	Oocyte 8	Oocyte 9	Oocyte 10
Nonanoic Acid [M]	1e-07	0.005	0	0.01	0	0.005	0.005	0	0.015	0	0			0.0027933	0	0.00192308	0	0.00233645	0.00268817	0	0.00867052	0	0
	5e-07	0.02	0.01	0.06	0.01	0.03	0.02	0.005	0.02	0.005	0.005			0.0111732	0.0178571	0.0115385	0.0137931	0.0140187	0.0107527	0.0117647	0.0115607	0.00806452	0.00934579
	1e-06	0.03	0.015	0.11	0.02	0.055	0.05	0.01	0.04	0.01	0.01			0.0167598	0.0267857	0.0211538	0.0275862	0.0257009	0.0268817	0.0235294	0.0231214	0.016129	0.0186916
	5e-06	0.215	0.065	0.75	0.11	0.33	0.28	0.05	0.26	0.085	0.085			0.120112	0.116071	0.144231	0.151724	0.154206	0.150538	0.117647	0.150289	0.137097	0.158879
	1e-05	0.44	0.13	1.7	0.21	0.66	0.56	0.09	0.52	0.165	0.16			0.24581	0.232143	0.326923	0.289655	0.308411	0.301075	0.211765	0.300578	0.266129	0.299065
	5e-05	1.22	0.42	3.5	0.6	1.82	1.57	0.34	1.47	0.52	0.44			0.681564	0.75	0.673077	0.827586	0.850467	0.844086	0.8	0.849711	0.83871	0.82243
	0.0001	1.79	0.56	5.2	0.725	2.14	1.86	0.425	1.73	0.62	0.535			1	1	1	1	1	1	1	1	1	1
	Molarity	Oocyte 1	Oocyte 2	Oocyte 3	Oocyte 4	Oocyte 5	Oocyte 6	Oocyte 7	Oocyte 8	Oocyte 9	Oocyte 10			Oocyte 1	Oocyte 2	Oocyte 3	Oocyte 4	Oocyte 5	Oocyte 6	Oocyte 7	Oocyte 8	Oocyte 9	Oocyte 10
Octanoic Acid [M]	1e-07	0	0	0	0	0	0	0	0	0	0			0	0	0	0	0	0	0	0	0	0
	5e-07	0.015	0.01	0.005	0.005	0.005	0.035	0.01	0.005	0.005	0.01			0.00744417	0.0111111	0.0185185	0.00892857	0.0238095	0.00833333	0.00429185	0.00480769	0.0120482	0.0078125
	1e-06	0.03	0.015	0.01	0.01	0.01	0.09	0.05	0.02	0.01	0.015			0.0148883	0.0166667	0.037037	0.0178571	0.047619	0.0214286	0.0214592	0.0192308	0.0240964	0.0117188
	5e-06	0.13	0.07	0.02	0.045	0.02	0.38	0.18	0.085	0.025	0.1			0.0645161	0.0777778	0.0740741	0.0803571	0.0952381	0.0904762	0.0772532	0.0817308	0.060241	0.078125
	1e-05	0.33	0.17	0.045	0.125	0.045	1	0.37	0.15	0.06	0.235			0.163772	0.188889	0.166667	0.223214	0.214286	0.238095	0.158798	0.144231	0.144578	0.183594
	5e-05	1.335	0.74	0.215	0.4	0.155	2.7	1.54	0.715	0.255	0.98			0.662531	0.822222	0.796296	0.714286	0.738095	0.642857	0.660944	0.6875	0.614458	0.765625
	0.0001	2.015	0.9	0.27	0.56	0.21	4.2	2.33	1.04	0.415	1.28			1	1	1	1	1	1	1	1	1	1

## Sheet: AaegIR75k1+AalbIR8a
Supplemental Table S3: Current amplitudes for individual oocytes.
AaegIR75k1 + AalbIR8a
		raw amplitudes (µA)												normalized amplitudes
		Oocyte 1	Oocyte 2	Oocyte 3	Oocyte 4	Oocyte 5	Oocyte 6	Oocyte 7	Oocyte 8	Oocyte 9	Oocyte 10			Oocyte 1	Oocyte 2	Oocyte 3	Oocyte 4	Oocyte 5	Oocyte 6	Oocyte 7	Oocyte 8	Oocyte 9	Oocyte 10
Odor Blends	Alcohols1	0.01	0	0	0	0	0.005	0.005	0.015	0	0			0.0416667	0	0	0	0	0.00925926	0.0208333	0.02	0	0
	Alcohols2	0.015	0	0	0.01	0.005	0.035	0.015	0.04	0.005	0			0.0625	0	0	0.0625	0.0714286	0.0648148	0.0625	0.0533333	0.0625	0
	Indoles	0	0	0	0	0	0.01	0.005	0.01	0	0			0	0	0	0	0	0.0185185	0.0208333	0.0133333	0	0
	Lactones	0	0	0	0	0	0.01	0.01	0.02	0	0			0	0	0	0	0	0.0185185	0.0416667	0.0266667	0	0
	Ketones	0	0	0	0	0	0.005	0.005	0.015	0	0			0	0	0	0	0	0.00925926	0.0208333	0.02	0	0
	Terpenes	0	0	0	0	0	0.005	0.01	0.015	0	0			0	0	0	0	0	0.00925926	0.0416667	0.02	0	0
	Carboxylic Acids	0.24	0.06	0.07	0.16	0.07	0.54	0.24	0.75	0.08	0.075			1	1	1	1	1	1	1	1	1	1
		Oocyte 1	Oocyte 2	Oocyte 3	Oocyte 4	Oocyte 5	Oocyte 6	Oocyte 7	Oocyte 8	Oocyte 9	Oocyte 10			Oocyte 1	Oocyte 2	Oocyte 3	Oocyte 4	Oocyte 5	Oocyte 6	Oocyte 7	Oocyte 8	Oocyte 9	Oocyte 10
Unitary Compounds	Acetic Acid	0	0	0	0	0	0	0	0	0	0			0	0	0	0	0	0	0	0	0	0
	Glycine	0	0	0	0	0	0	0	0	0	0			0	0	0	0	0	0	0	0	0	0
	Isovaleric Acid	0	0	0	0	0	0	0	0	0	0			0	0	0	0	0	0	0	0	0	0
	L + Lactic Acid	0	0	0	0	0	0	0	0	0	0			0	0	0	0	0	0	0	0	0	0
	Linalyl Acetate	0	0	0	0	0	0	0	0	0	0			0	0	0	0	0	0	0	0	0	0
	Linoleic Acid	0	0	0	0	0	0	0	0	0	0			0	0	0	0	0	0	0	0	0	0
	Hexanoic Acid	0.01	0.005	0.005	0.01	0.005	0.005	0.015	0.01	0.005	0.01			0.0075188	0.00126263	0.00137363	0.00303951	0.0023753	0.0037037	0.00242718	0.003125	0.00220264	0.00296736
	Heptanoic Acid	0.015	0.05	0.055	0.055	0.03	0.02	0.085	0.03	0.03	0.055			0.0112782	0.0126263	0.0151099	0.0167173	0.0142518	0.0148148	0.013754	0.009375	0.0132159	0.0163205
	Octanoic Acid	0.14	0.37	0.38	0.405	0.235	0.16	0.735	0.27	0.29	0.38			0.105263	0.0934343	0.104396	0.1231	0.111639	0.118519	0.118932	0.084375	0.127753	0.11276
	Nonanoic Acid	1.33	3.96	3.64	3.29	2.105	1.35	6.18	3.2	2.27	3.37			1	1	1	1	1	1	1	1	1	1
	Decanoic Acid	0.05	0.11	0.1	0.12	0.13	0.05	0.22	0.095	0.09	0.13			0.037594	0.0277778	0.0274725	0.0364742	0.0617577	0.037037	0.0355987	0.0296875	0.0396476	0.0385757
	Undecanoic Acid	0.005	0	0.005	0	0.01	0	0.005	0.005	0.005	0			0.0037594	0	0.00137363	0	0.00475059	0	0.000809061	0.0015625	0.00220264	0
	Dodecanoic Acid	0.005	0	0	0	0	0	0	0	0	0			0.0037594	0	0	0	0	0	0	0	0	0
	Molarity	Oocyte 1	Oocyte 2	Oocyte 3	Oocyte 4	Oocyte 5	Oocyte 6	Oocyte 7	Oocyte 8	Oocyte 9	Oocyte 10			Oocyte 1	Oocyte 2	Oocyte 3	Oocyte 4	Oocyte 5	Oocyte 6	Oocyte 7	Oocyte 8	Oocyte 9	Oocyte 10
Nonanoic Acid [M]	1e-07	0.04	0.05	0.04	0.01	0.04	0.01	0.01	0.03	0.025	0.02			0.00461361	0.0049505	0.00497512	0.004158	0.00628931	0.00420168	0.00411523	0.006	0.00361795	0.00384615
	5e-06	0.16	0.19	0.18	0.035	0.18	0.035	0.05	0.095	0.11	0.09			0.0184544	0.0188119	0.0223881	0.014553	0.0283019	0.0147059	0.0205761	0.019	0.015919	0.0173077
	1e-06	0.34	0.4	0.305	0.06	0.27	0.065	0.065	0.175	0.215	0.18			0.0392157	0.039604	0.0379353	0.024948	0.0424528	0.0273109	0.026749	0.035	0.0311143	0.0346154
	5e-05	1.13	1.66	1.37	0.28	1.11	0.33	0.33	0.8	1.05	0.76			0.130334	0.164356	0.170398	0.116424	0.174528	0.138655	0.135802	0.16	0.151954	0.146154
	1e-05	2.37	2.89	2.35	0.5	1.91	0.565	0.6	1.41	1.895	1.52			0.273356	0.286139	0.292289	0.2079	0.300314	0.237395	0.246914	0.282	0.27424	0.292308
	0.0005	7.22	7.93	6.535	1.63	5.18	1.87	1.87	4.02	5.61	4.07			0.832757	0.785149	0.812811	0.677755	0.814465	0.785714	0.769547	0.804	0.811867	0.782692
	0.0001	8.67	10.1	8.04	2.405	6.36	2.38	2.43	5	6.91	5.2			1	1	1	1	1	1	1	1	1	1
